# Supplementary material for: LINC01559 drives osimertinib resistance in NSCLC through a ceRNA network regulating miR-320a/IGF2BP3 axis
Source: Front Pharmacol. 2025 Apr 17;16:1592846. doi: 10.3389/fphar.2025.1592846 (PMC12043721; doi:10.3389/fphar.2025.1592846)
Supplement: Supplementary file 1 [file Table1.xlsx]

## Sheet: Sheet1
	Forward primers (5’→3’)	Reverse primers (5’→3’)
LINC01559	TCCCTCAGCCAAGTCCTTCCTTAC	GTCCAGTTCATGCTCTGACAGTCC
U1	GGCGAGGCTTATCCATTG	CCCACTACCACAAATTATGC
GAPDH	TGCACCACCAACTGCTTAGC	GGCATGGACTGTGGTCATGAG
U6	CTCGCTTCGGCAGCACA	CTCGCTTCGGCAGCACA
miR-320a	AGGGCTAAAAGCTGGGTTGA
miR-320b	GCAAAAGCTGGGTTGAGA
miR-320c	AAAAGCTGGGTTGAGAGGGT
miR-320d	AAAAGCTGGGTTGAGAGGA
miR-4299	GCUGGUGACAUGAGAGGC
